# Supplementary material for: Characterization of the Promoter Regions of Two Sheep Keratin-Associated Protein Genes for Hair Cortex-Specific Expression
Source: PLoS One. 2016 Apr 21;11(4):e0153936. doi: 10.1371/journal.pone.0153936 (PMC4839604; doi:10.1371/journal.pone.0153936)
Supplement: S2 Table — (XLSX) [file pone.0153936.s005.xlsx]

## Sheet: Sheet1
S2 Table. Primers used to clone the KRTAP3-3 and KRTAP11-1 cDNAs
Primer	Forward Primers(5'-3')	Reverse Primers(5'-3')	Tm(°C)	Product Size(bp)	Application	Accession Number
KRTAP3-3 C	TTCTCACCCCAGGAGACTCGT	AGAGGAAGGACAAGTCAGGGA	60	956	CDS clone	NM_001077103.1
KRTAP11-1 C	AGAACCAGCCTCAGTGAGTTACC	TTTTGCAATGCCAAGTAATGAGGT	61	897	CDS clone	HQ595347.1
5’GSP		TGGTTTGCCGAGAGGTCACCCGCAC	touchdown PCR		For cloning the 5'UTR of KRTAP11-1
