# Supplementary material for: Characterization of the Promoter Regions of Two Sheep Keratin-Associated Protein Genes for Hair Cortex-Specific Expression
Source: PLoS One. 2016 Apr 21;11(4):e0153936. doi: 10.1371/journal.pone.0153936 (PMC4839604; doi:10.1371/journal.pone.0153936)
Supplement: S3 Table — (XLSX) [file pone.0153936.s006.xlsx]

## Sheet: Sheet1
S3 Table. Primers used to clone the KRTAP3-3 and KRTAP11-1 promoters
Primer	Forward Primers(5'-3')	Reverse Primers(5'-3')	Tm(°C)	Product Size(bp)
KRTAP3-3p	ccgctcgagCTTATTTGGCTGAGTAACCC	tccccgcggGCTGTGTTTTTTATTGATTTGGT	55	6404
KRTAP11-1p	tccccgcggCCCCTGGATAGAAAGATCAGACCAA	cgcggatccCTTGGTGCTGGTGGAGAGATGT	60	5954
