# Supplementary material for: Characterization of the Promoter Regions of Two Sheep Keratin-Associated Protein Genes for Hair Cortex-Specific Expression
Source: PLoS One. 2016 Apr 21;11(4):e0153936. doi: 10.1371/journal.pone.0153936 (PMC4839604; doi:10.1371/journal.pone.0153936)
Supplement: S4 Table — (XLSX) [file pone.0153936.s007.xlsx]

## Sheet: Sheet1
S4 Table. Primers used to amplify the KRTAP11-1 5'-deletion fragments
Primer symbol	Sequence of primers	Product size(bp)
F1(-5902/-1)	tccccgcggCCCCTGGATAGAAAGATCAGACCAA	5904
F2(-5029/-1)	tccccgcggCCTGGAAAAGTGCAGGATGACAA	5031
F3(-4016/-1)	tccccgcggCTTTCCTTGATGTGCATGGTTCT	4018
F4(-3099/-1)	tccccgcggTGAGTCCTGTTTTCTCAGAGGAGT	3041
F5(-2576/-1)	tccccgcggAGAGCTGTGACGCACTGAGG	2578
F6(-2099/-1)	tccccgcggTTGCTGGATGCACTCTGTTCT	2031
F7(-1594/-1)	tccccgcggACTGAGGGAGAGACAGTGTGA	1596
F8(-1026/-1)	tccccgcggCCACTCTCTCCTCCCTTTATCCT	1028
F9(-569/-1)	tccccgcggTTGTGTCCTTTTTCAGTCTTGTCAT	571
F10(-251/-1)	tccccgcggCCAGAAGCCTTTTGACTTAGTTACC	253
R	cgcggatccCTTGGTGCTGGTGGAGAGATGT
